# Supplementary material for: Effects of parental age and polymer composition on short tandem repeat de novo mutation rates
Source: Genetics. 2024 Jan 31;226(4):iyae013. doi: 10.1093/genetics/iyae013 (PMC10990422; doi:10.1093/genetics/iyae013)
Supplement: iyae013_Supplementary_Data [file iyae013_supplementary_data.zip]

Archive with 10 entries (10 files):
- Figure_S1_GENETICS-2023-306753.pdf
- Figure_S2_GENETICS-2023-306753.pdf
- Figure_S3_GENETICS-2023-306753.tif
- Figure_S4_GENETICS-2023-306753.pdf
- Figure_S5_GENETICS-2023-306753.pdf
- Figure_S6_GENETICS-2023-306753.pdf
- Figure_S7_GENETICS-2023-306753.pdf
- Figure_S8_GENETICS-2023-306753.tif
- Supplemental_Figure_Legends_GENETICS-2023-306753.docx
- Table_S1_GENETICS-2023-306753.xlsx
