# Supplementary material for: Effects of parental age and polymer composition on short tandem repeat de novo mutation rates
Source: Genetics. 2024 Jan 31;226(4):iyae013. doi: 10.1093/genetics/iyae013 (PMC10990422; doi:10.1093/genetics/iyae013)
Supplement: iyae013_Supplementary_Data [file iyae013_supplementary_data.zip › Table_S1_GENETICS-2023-306753.xlsx]

## Sheet: Sheet1
Sample	father			mother			proband			sibling
Platform	HiFi		ONT	HiFi		ONT	HiFi		ONT	HiFi		ONT
Source	blood	cells	cells	blood	cells	cells	blood	cells	cells	blood	cells	cells
12220	28.9	0	35.3	20.7	9.9	41.4	26.8	10.6	38.9	15	28.1	32.9
12456	39.1	0	43.1	26.8	0	24.9	30.9	0	31.9	26.7	0	34.4
